# Supplementary material for: piRNA-8041 is downregulated in human glioblastoma and suppresses tumor growth in vitro and in vivo
Source: Oncotarget. 2018 Dec 28;9(102):37616–26. doi: 10.18632/oncotarget.26331 (PMC6340885; doi:10.18632/oncotarget.26331)
Supplement: Supplementary file 2 [file oncotarget-09-37616-s002.xlsx]

## Sheet: Sheet1
	Supplementary Table 3. piRNAs differentially expressed at least two-fold in malignant relative to normal brain tissue from piRNA expression profiling
	Accession number	piRNA name	Sequence	Control average signal	Tumor average signal	Fold change
	DQ573352	piR-2485	TCAGACATTTGGTGTATGTGCTTGGC	623	5158	8.28
	DQ571823	piR-1318	ATTTGGTGTATGTGCTTGGCTGAGGAGCCAA	1943	13182	6.78
	DQ595539	piR-18573	TTGGTGTATGTGCTTGGCTGAGGAGCC	2608	16400	6.29
	DQ593270	piR-33382	CGCACGTGTTAGGACCCGAAAGATGGTGAAC	5140	32133	6.25
	DQ590404	piR-14923	TGGTGTATGTGCTTGGCTGAGGAGCCAATGG	2232	12488	5.59
	DQ574732	piR-35843	TCCAGGTTCGACTCCTGGCTGGCTCGC	551	2931	5.32
	DQ570812	piR-651	AGAGAGGGGCCCGTGCCTTGGAAAGCGTC	1073	5697	5.31
	DQ581012	piR-42123	TGAGGGTTCGAGTCCCTTCGTGGTCGCC	1404	6380	4.55
	DQ588513	piR-55625	TGGGAAGGAGATGGTCATGTGGCATGAGT	2720	12085	4.44
	DQ571333	piR-1040	AGGGGCCCGTGCCTTGGAAAGCGTCGC	680	2979	4.38
	DQ596744	piR-34810	GAGGGGCCCGTGCCTTGGAAAGCGTCGCG	1060	4477	4.22
	DQ570513	piR-30625	ACCGTCGTAGTTCCGACCATAAACGATGCC	3482	14671	4.21
	DQ598104	piR-20450	GGGAGATGAAGAGGACAGTGACTGAGAGAC	5523	22086	4
	DQ571549	piR-31661	ATCAGACCCCAGAAAAGGTGTTGGTTGA	2515	9979	3.97
	DQ594461	piR-55572	TTCCGGGTTCGAGTCCCGGCGGAGTCGCC	1114	4049	3.64
	DQ582231	piR-43342	CAGACCCCAGAAAAGGTGTTGGTTGAT	3575	12880	3.6
	DQ596992	piR-19675	GCAATAACAGGTCTGTGATGCCCTTAGA	3785	13628	3.6
	DQ571550	piR-1184	ATCAGACCCCAGAAAAGGTGTTGGTTGAT	3451	12380	3.59
	DQ596538	piR-19324	GAGAGGGGCCCGTGCCTTGGAAAGCGTCGCG	1522	5422	3.56
	DQ584545	piR-45656	TGCCATGGTAATCCTGCTCAGTACGAGA	2744	9513	3.47
	DQ572465	piR-1840	TATTGATGCCGAACTCAGTGCGGACACCCCGT	21156	72873	3.44
	DQ580854	piR-7979	TGAGGAGCCAATGGGGCGAAGCTACCATC	1075	3658	3.4
	DQ572464	piR-40576	TATTGATGCCGAACTCAGTGCGGACACCCC	19387	64302	3.32
	DQ598675	piR-36741	GTTTAGACGGGCTCACATCACCCCATAAACA	2577	8496	3.3
	DQ596183	piR-19068	GAATGCAGCCCAAAGCGGGTGGTAAACT	5590	18220	3.26
	DQ593048	piR-33160	CCGGCCCGGACACGGACAGGATTGACAGAT	5841	18632	3.19
	DQ575661	piR-43773	TCCCTGGTTCGATCCCGGGTTTCGGCACC	994	3161	3.18
	DQ598167	piR-20490	GGGGCGAAGCTACCATCTGTGGGATT	985	3072	3.12
	DQ577504	piR-5461	TCTCCATGTAGGAGGGAGTATGGTGTTTC	4922	15092	3.07
	DQ598103	piR-59215	GGGAGATGAAGAGGACAGTGACTGAGAGA	10521	32140	3.05
	DQ600105	piR-21978	TACCACTCAGTGATGGAGGGAGACTGTGC	4225	12852	3.04
	DQ592970	piR-33082	CCCGGCCCGGACACGGACAGGATTGACAGATT	7233	21883	3.03
	DQ588594	piR-13624	TGGGAATGCAGCCCAAAGCGGGTGGTA	9913	28697	2.89
	DQ570926	piR-31038	AGCAGGACGGTGGCCATGGAAGTCGGAATCC	3657	10585	2.89
	DQ598273	piR-59384	GGTCGCTGGTTCGAATCCGGCTCGAAGGACC	1125	3209	2.85
	DQ570339	piR-30451	ACAGGTCTGTGATGCCCTTAGATGTCCGG	3519	9893	2.81
	DQ594983	piR-18140	TTGATGCCGAACTCAGTGCGGACACCCCGTC	13731	37945	2.76
	DQ593837	piR-33949	CTGGGAATGCAGCCCAAAGCGGGTGGTAA	9338	25728	2.76
	DQ573683	piR-2733	TCAGTGATGGAGGGAGACTGTGCCCCAA	8416	22650	2.69
	DQ591113	piR-15454	TGTCCTCATAAGGAGAGGGAGATTTGAGC	12238	32336	2.64
	DQ596531	piR-34597	GAGAGAGGGGCCCGTGCCTTGGAAAGTG	1021	2683	2.63
	DQ573097	piR-41209	TCACCCGGCCCGGACACGGACAGGATTGACA	9017	23647	2.62
	DQ589647	piR-14364	TGGGTGTTTCTCGCAGAGGGGGATTTGGC	1426	3730	2.62
	DQ584904	piR-52016	TGCCTAGTGGGCCACTTTTGGTAAGCAGAA	5330	13882	2.6
	DQ576918	piR-5019	TCGCTGGTTCGATTCCGGCTCGAAGGAC	1002	2565	2.56
	DQ591302	piR-15593	TGTGAACTGAGACAGAGGGAGATAAAGCC	3297	8153	2.47
	DQ589262	piR-14097	TGGGGAGATTCCCGTGGGAAATGGGA	13046	32161	2.47
	DQ574632	piR-3414	TCCAGGAGGGAAATGAAATGACCTTGGCA	1044	2548	2.44
	DQ588691	piR-13688	TGGGAGAATACATACGTTGCTGGCGGG	1518	3699	2.44
	DQ571272	piR-996	AGGGAAATTGCCATAGGACAGGTTTGGG	6799	16556	2.43
	DQ593311	piR-33423	CGCTGGTTCGATTCCGGCTCGAAGGAC	1225	2965	2.42
	DQ588512	piR-13568	TGGGAAGGAGATGGTCATGTGGCATGAGA	4966	12022	2.42
	DQ594964	piR-18123	TTGATAGATGAAGATGGGAAGGAGATGG	3201	7632	2.38
	DQ598263	piR-20548	GGTCAGTCGGTCCTGAGAGATGGGCGAGC	2676	6310	2.36
	DQ584096	piR-10462	TGCCAAACTTAGTGCGGGCACCCGGTCGGC	2918	6874	2.36
	DQ572289	piR-1694	TATGCCAGGAGGGAGGTTGACCCGCCAGGTC	5844	13752	2.35
	DQ571067	piR-848	AGCTGGAGTGCAGTGGTGCGATCACGGC	3481	8094	2.33
	DQ573083	piR-2286	TCACCCAGGCTAGAGTGCAGTGGTGCA	22062	51125	2.32
	DQ598127	piR-36193	GGGCAGAAGTTGGGTGTCAGTGATGGGA	4592	10489	2.28
	DQ590455	piR-14959	TGGTGTGATCTCGGCTCACTGCAACCTCCT	1310	2982	2.28
	DQ601565	piR-23085	TAGGCAAGAAGGAAGGGAGAAGACACAAGC	4515	10153	2.25
	DQ571270	piR-31382	AGGGAAAGACAGGTTTTGGATAAGGGG	5101	11080	2.17
	DQ592292	piR-53403	TGTTGATAGATGAAGATGGGAAGGAGATGT	3914	8476	2.17
	DQ584397	piR-10688	TGCCAGGAGGGAGGTTGACCCGCCAGGTCC	4113	8788	2.14
	DQ594933	piR-18098	TTGAGGAACTGAAACGACAGGAGGGCGA	1695	3578	2.11
	DQ586610	piR-12283	TGGAAGCTCAGGTGTGAGGGAGACTCAGAA	1865	3906	2.09
	DQ591777	piR-15942	TGTGCTGGGAGGAGAGTCTAACTGTAAC	2372	4927	2.08
	DQ580320	piR-7571	TGAGAGAGGGAGACTCTGTGCACTCC	4005	8278	2.07
	DQ598310	piR-36376	GGTTAGTTTTACCCTACTGATGATGTGTTGTT	4348	8938	2.06
	DQ589327	piR-14147	TGGGGGAGACACTTAATGCAAAACGCAAGAAT	7507	15276	2.03
	DQ583328	piR-9898	TGCAATGGTCTAGGGGGAGAAAACTCACTC	9834	19956	2.03
	DQ571408	piR-31520	AGGTTAGTTTTACCCTACTGATGATGTGTT	2302	4671	2.03
	DQ571091	piR-864	AGGAAAGGCAAAGGGAAGAGAGATGC	1241	2514	2.03
	DQ596374	piR-34440	GACGAGGTGGCCGAGTGGTTAAGGCAATGGA	10629	5283	-2.01
	DQ582108	piR-8927	CACCTTGGGAGGCCAAGGCAGGCAGATCATC	3037	1494	-2.03
	DQ596373	piR-34439	GACGAGGTGGCCGAGTGGTTAAGGCAATGG	10074	4952	-2.03
	DQ596624	piR-19384	GAGCGGGAAGAGACTGGAGATGAGGA	3698	1814	-2.04
	DQ579739	piR-7140	TGACCCCAGGAGGCGGAAGTTGCAGTGAGC	2457	1201	-2.05
	DQ598189	piR-36255	GGGGGTGTAGCTCAGTGGTAGAGCGCGTGCT	6969	3341	-2.09
	DQ591422	piR-15676	TGTGACGTCAGGTGAGAAGGGAGGGCCCGT	2639	1265	-2.09
	DQ571989	piR-1445	TAGTTGGGTGCAAGGCTGGGGTGGGCGGG	16151	7632	-2.12
	DQ598055	piR-20420	GGGAAAGATACGGTCCTCATGAGGAGGGG	16588	7781	-2.13
	DQ587132	piR-12668	TGGAGGCGGGGATGAGTGTGAATTTA	1976	926	-2.13
	DQ599236	piR-21283	TAAGAAGTGGGTGGGTGGGAGGAGAAAGAGC	16364	7637	-2.14
	DQ575255	piR-43367	TCCCAGTATAGGGTTGGAGGAGGAGCTTA	1843	853	-2.16
	DQ580937	piR-8038	TGAGGCCTAGCAAAGGGTGGAGGGTGGGAG	23342	10702	-2.18
	DQ598159	piR-20485	GGGGATGTAGCTCAGTGGTAGAGCGCATGCT	13709	6214	-2.21
	DQ598131	piR-20467	GGGCATTGGAGGGACAATTTGGAAGGG	4248	1918	-2.22
	DQ572620	piR-40732	TCAAATAGGAACCAGGAGTACGGGAGGAGC	3457	1557	-2.22
	DQ598188	piR-36254	GGGGGTGTAGCTCAGTGGTAGAGCGCGTGC	7091	3186	-2.23
	DQ598177	piR-20497	GGGGGGTGTAGCTCAGTGGTAGAGCGCGTGCT	8025	3593	-2.23
	DQ571031	piR-823	AGCGTTGGTGGTATAGTGGTGAGCATAGCTGC	9927	4437	-2.24
	DQ596696	piR-19441	GAGGAGGAGAACAGGGGTCCTGGTGGTC	2127	948	-2.24
	DQ593327	piR-33439	CGGAAGGTCCTGGAAGAAGGGCGGGAGAGA	31055	13822	-2.25
	DQ574893	piR-43005	TCCATGGGGTGGGGGGTGAGTCACAGCA	28348	12534	-2.26
	DQ596048	piR-18968	GAACAAGGGAAGAGTGGGCGTGGAGGG	20983	9259	-2.27
	DQ588632	piR-13649	TGGGACAGGAGGCACTGGGGTGGGTGGA	5740	2527	-2.27
	DQ570814	piR-30926	AGAGATAGCAGAGTGGCGCAGCGGAAGC	3185	1394	-2.29
	DQ596689	piR-19435	GAGGAGCCACATGTCCTTATGGGGAGAGA	44781	19572	-2.29
	DQ585360	piR-11371	TGCGGTGAGGGGCGGAGCTGGAACCTCGG	1597	692	-2.31
	DQ598176	piR-36242	GGGGGGTGTAGCTCAGTGGTAGAGCGCGTGC	9700	4176	-2.32
	DQ571030	piR-31142	AGCGTTGGTGGTATAGTGGTGAGCATAGC	9241	3971	-2.33
	DQ598240	piR-20533	GGGTTTGGGGTGGATGGAGGGTGTGGGATGGA	4774	2050	-2.33
	DQ597216	piR-19823	GCATTGGTGGTATAGTGGTGAGCATA	5038	2134	-2.36
	DQ598190	piR-20500	GGGGGTGTAGCTCAGTGGTAGAGCGCGTGCTT	7775	3284	-2.37
	DQ576697	piR-4868	TCCTTGGGCAGGGGAAGGGCAGCACC	4992	2100	-2.38
	DQ590830	piR-15249	TGTAGTCGTGGCCGAGTGGTTAAGGC	2819	1177	-2.4
	DQ570091	piR-121	AAGAGCTGCAGGGGAACTGGGAGAGGGT	10084	4195	-2.4
	DQ601502	piR-23040	TAGGAGGATGACATGGAGGAGGACGACGA	2340	967	-2.42
	DQ587670	piR-54782	TGGCAGTGAGCTGGGCAGGGAGGAAGGGGT	56770	23180	-2.45
	DQ584284	piR-10600	TGCCACGCCAATGGGAGGACACAGGTGGGCGG	4462	1819	-2.45
	DQ596730	piR-19467	GAGGCTGAAGCTGGATAGGGAGGTCGG	6506	2628	-2.48
	DQ597033	piR-19696	GCACAGGTGAAAGTGGCCGAGGTGGAGGGC	3309	1327	-2.49
	DQ588631	piR-55743	TGGGACAGGAGGCACTGGGGTGGGTGAA	2594	1036	-2.5
	DQ597215	piR-19822	GCATTGGTGGTATAGTGGTAAGCATAGC	2374	945	-2.51
	DQ572571	piR-1934	TCAAAGCCTGATGCAGAAGGAAGGAGGGGT	5073	2014	-2.52
	DQ572857	piR-2136	TCAATTCTGTAGAGTCAGGGGTGAGGAGGA	2071	809	-2.56
	DQ588514	piR-13569	TGGGAAGGAGGAGGACAAGCAGAGCTGGG	16508	6436	-2.56
	DQ572813	piR-2108	TCAATAAGGGTGGAAGCGACGGGGAAAGA	1804	703	-2.57
	DQ597217	piR-19824	GCATTGGTGGTATAGTGGTGAGCATAGC	6986	2696	-2.59
	DQ590798	piR-15224	TGTAGAGATAAAGCTGAGGAGGAGGC	2952	1120	-2.63
	DQ571029	piR-32142	AGCGTTGGTGGTATAGTGGTGAGCATA	8210	3099	-2.65
	DQ597767	piR-20221	GGAGAGGGTGTGGGGGGCGTGTGGGATGTC	18667	6983	-2.67
	DQ588489	piR-13552	TGGGAAGAGAGAGCAAGGAGCTGGAGGG	23735	8754	-2.71
	DQ578685	piR-39797	TGAAATGGACAGGAAGGGTGGGCGGGCCT	16830	6196	-2.72
	DQ598997	piR-21094	TAACAAGTACGGGGAAGAGAGGGTGATC	6678	2448	-2.73
	DQ578686	piR-6357	TGAAATGGACAGGAAGGGTGGGCGGGCCTT	13907	5052	-2.75
	DQ598375	piR-36441	GTAGTCGTGGCCGAGTGGTTAAGGCTATGGA	1936	701	-2.76
	DQ595434	piR-18497	TTGGGGAAGACACGGACGGGGCCCAGACC	6806	2447	-2.78
	DQ576177	piR-4489	TCCTCAGCATCGGTGAGAAGGGGCGGC	12202	4247	-2.87
	DQ588872	piR-13816	TGGGATGAGAAGTCTGGAGGGCACGG	2286	786	-2.91
	DQ599789	piR-21740	TACACAGAACGAACGGGGCAGAGAGGTGG	3055	985	-3.1
	DQ579061	piR-6622	TGAAGGAACTGAGGGGCAGGGAAAGA	6869	2156	-3.19
	DQ598641	piR-36707	GTTAAGATGGCAGAGCCCGGTAATCGCATAA	1543	443	-3.48
	DQ598225	piR-20523	GGGTGGAAGCGATGAGTTCTCCAGGGGC	4990	1424	-3.5
	DQ570976	piR-781	AGCCATAAATACAACGCAGGGGGGCC	6686	1748	-3.83
	DQ581919	piR-8784	CAAGAGTTCGGGGAAAGACGGACAGGAC	2881	749	-3.85
	DQ572471	piR-1846	TATTGGACTGAACAAAGGGGGGCAAACAC	2667	684	-3.9
	DQ599788	piR-37854	TACACAGAACGAACGGGGCAGAGAGGTG	2339	598	-3.91
	DQ597566	piR-35632	GCTGAGGAAGAGTGGACGGACGGATGGCA	22672	5475	-4.14
	DQ582069	piR-8896	CACCAGGGGGGTAGGGCCCAAAGGGA	14763	3401	-4.34
	DQ597805	piR-20249	GGATATGGAAATGAGAGGACGGACAAGC	1380	261	-5.29
	DQ591832	piR-15988	TGTGGACTGTCTCAGGAGGCAGAGGGGCACC	4483	789	-5.68
	DQ586910	piR-54022	TGGACGGACGGATGGCCAGATGAATCAAAACT	1370	215	-6.38
	DQ580941	piR-8041	TGAGGCGGGCGCCATGCAGACGGGCA	2385	231	-10.32
