# Supplementary material for: piRNA-8041 is downregulated in human glioblastoma and suppresses tumor growth in vitro and in vivo
Source: Oncotarget. 2018 Dec 28;9(102):37616–26. doi: 10.18632/oncotarget.26331 (PMC6340885; doi:10.18632/oncotarget.26331)
Supplement: Supplementary file 3 [file oncotarget-09-37616-s003.xlsx]

## Sheet: Sheet1
	Supplementary Table 4. Differentially expressed transcripts 24-hours post piR-8041 or NC transfection in U87 (FDR-adjusted P < 0.05; fold-change ≥ |1.20|) by fold-change.
	Symbol	Accession	NC_signal	8041_signal	FC	P (FDR)
	ACLY	NM_198830.1	542.5 ± 80	981.7 ± 126.6	1.81	0.00271
	TNFRSF10D	NM_003840.3	407.3 ± 31.1	680.6 ± 65.8	1.67	2.53e-05
	UGCG	NM_003358.1	274.1 ± 4.5	437.1 ± 30.8	1.59	1.07e-09
	TICAM1	NM_182919.1	193.9 ± 18.3	305.4 ± 24.9	1.57	9.62e-05
	RASSF1	NM_007182.4	308.5 ± 5.4	459.8 ± 10.9	1.49	1.67e-34
	AP1S1	NM_057089.1	404.1 ± 4.8	577.7 ± 39.9	1.43	1.67e-06
	ADAM19	NM_033274.2	576.5 ± 19	803.8 ± 56	1.39	1.49e-05
	LOC387763	XM_373497.4	389.8 ± 9.4	539.9 ± 17.9	1.39	2.79e-34
	EIF3L	NM_016091.2	1563 ± 50.7	2098.4 ± 62.6	1.34	4.18e-34
	RIMS3	NM_014747.2	530 ± 10.2	710.2 ± 0.3	1.34	1.39e-34
	LOC613037	NR_002555.2	1077.1 ± 2.3	1435.1 ± 41.8	1.33	2.09e-34
	RRAD	NM_004165.1	611.3 ± 25.2	809.1 ± 23	1.32	1.55e-12
	ANKRD52	NM_173595.3	242.2 ± 2.5	319.6 ± 1.6	1.32	8.37e-34
	WDR59	NM_030581.3	472.7 ± 19.3	617.3 ± 19.1	1.31	2.39e-10
	LOC644774	XM_927868.1	1946.3 ± 34.8	2524.4 ± 188.9	1.3	0.00259
	WDR37	NM_014023.3	217.8 ± 1.8	282.4 ± 9	1.3	7.78e-10
	COL1A1	NM_000088.2	699.5 ± 8.3	903.8 ± 69.1	1.29	0.00432
	SERTAD1	NM_013376.1	1122.9 ± 17.6	1448.8 ± 0.6	1.29	1.2e-34
	SULT1A3	XM_942936.1	170.9 ± 0.6	220.4 ± 18.3	1.29	0.0212
	EIF2C2	NM_012154.2	299.2 ± 6.9	385.7 ± 13.9	1.29	2.38e-09
	DHRS3	NM_004753.4	421.4 ± 3.5	542.7 ± 28.5	1.29	1.24e-05
	LOC645436	XM_928473.1	1238.4 ± 45.1	1594.6 ± 119.2	1.29	0.0052
	ZC3HAV1	NM_020119.3	565.3 ± 38.1	727.8 ± 17.9	1.29	2.28e-05
	STX10	NM_003765.1	575.7 ± 10.1	740.5 ± 17.9	1.29	1.05e-34
	DNAJC5	NM_025219.1	285 ± 4.2	363 ± 26.5	1.27	0.00666
	SH3BP5L	NM_030645.1	223.3 ± 0.1	284.2 ± 5.1	1.27	6.6e-10
	PMEPA1	NM_199169.1	556.1 ± 4.8	706.7 ± 27.9	1.27	3.82e-08
	ACTG1	NM_001614.2	3637.3 ± 324.5	4612.3 ± 224.5	1.27	0.0212
	ACOT7	NM_007274.3	684.1 ± 39.1	867.4 ± 52.4	1.27	0.00523
	RRAD	NM_004165.1	801.4 ± 54.2	1015.4 ± 20.5	1.27	0.000102
	S100A16	NM_080388.1	1757.7 ± 69.6	2223.8 ± 141.4	1.27	0.00239
	XPNPEP1	NM_020383.2	1456 ± 83.9	1837.4 ± 130	1.26	0.0219
	PRDX5	NM_181652.1	1964.1 ± 158.3	2477.7 ± 67.1	1.26	0.0021
	ATXN7L3	Hs.512651	383.5 ± 4.4	483.6 ± 2.5	1.26	8.76e-12
	YEATS2	NM_018023.3	526.8 ± 29.5	664.3 ± 23.9	1.26	7.35e-05
	LOC648024	XM_943353.1	1588.3 ± 102.3	2002 ± 138.5	1.26	0.0275
	LOC644063	XM_931572.1	339.2 ± 17.4	425.7 ± 3.7	1.26	5.89e-06
	RASSF1	NM_007182.4	174.2 ± 6.9	218.6 ± 5.2	1.25	6.88e-06
	ETFB	NM_001985.2	1469.5 ± 105.9	1843.2 ± 100.5	1.25	0.0151
	MGAT4B	NM_014275.2	141.4 ± 3.7	177.4 ± 2.8	1.25	8.2e-06
	SLC2A3	NM_006931.1	1689.2 ± 112.3	2112.1 ± 9	1.25	0.000249
	LOC100130092	XR_039545.1	358.3 ± 16.5	448 ± 13	1.25	2.56e-06
	HIPK2	NM_022740.2	470.3 ± 40.7	587.6 ± 13	1.25	0.00962
	OXSR1	NM_005109.2	1323.4 ± 17.8	1652.4 ± 98.5	1.25	0.001
	RHOC	NM_175744.3	1527.2 ± 60.8	1906.4 ± 121.2	1.25	0.00522
	SNX5	NM_152227.1	170.8 ± 3.2	213.2 ± 14.4	1.25	0.0155
	SMAD6	NM_005585.2	202.8 ± 1.7	253 ± 19.9	1.25	0.0405
	CERK	NM_182661.1	1151.8 ± 53.5	1435.5 ± 63.4	1.25	0.000194
	CYTH4	NM_013385.3	151.9 ± 2.6	189 ± 3.1	1.24	8.36e-06
	TSC22D1	NM_006022.2	294.8 ± 18.9	365.4 ± 19.5	1.24	0.0169
	SGSM2	NM_014853.1	945.8 ± 63.3	1171.7 ± 13.1	1.24	0.00068
	YY1AP1	NM_139119.1	700.2 ± 7.8	867 ± 1.3	1.24	3.63e-11
	SHARPIN	NM_030974.2	171.6 ± 5.8	212.4 ± 5.4	1.24	1.1e-05
	MTF1	NM_005955.1	349.7 ± 12.2	432.5 ± 30.8	1.24	0.023
	WDR37	NM_014023.3	379.3 ± 22.3	469 ± 11.6	1.24	0.000221
	DNAJB2	NM_006736.5	1107.5 ± 83.1	1369 ± 25.7	1.24	0.00348
	LRP5L	NM_182492.1	147.9 ± 2.4	182.5 ± 5.6	1.23	6.7e-05
	KRT80	NM_182507.1	350.2 ± 16.3	432 ± 28.7	1.23	0.0248
	COBRA1	NM_015456.2	612.1 ± 12.8	754.4 ± 5.9	1.23	1.76e-10
	ISG20	NM_002201.4	172 ± 6.1	211.8 ± 7.1	1.23	0.000133
	NBPF3	NM_032264.2	274.8 ± 15.6	338.4 ± 14.5	1.23	0.00401
	FAM39DP	XM_933055.1	394.7 ± 5.4	486 ± 16.1	1.23	1.67e-07
	TOP3A	NM_004618.3	284 ± 17.1	349.5 ± 9.4	1.23	0.000725
	KLF6	NM_001300.4	1101.3 ± 10.8	1354.7 ± 24.9	1.23	7.23e-11
	IFFO1	NM_080730.2	445.5 ± 5	547.7 ± 33.4	1.23	0.00457
	ATP1B3	NM_001679.2	368.1 ± 3.2	452.2 ± 32	1.23	0.0227
	SCD	NM_005063.4	1559.7 ± 71.3	1911.2 ± 62.3	1.23	3.17e-05
	C8orf45	NM_173518.2	717.7 ± 11.5	879.1 ± 24.2	1.22	1.07e-09
	WDR1	NM_017491.3	210.9 ± 8.7	258.2 ± 4.9	1.22	4.8e-05
	LOC648695	XM_944243.1	314.4 ± 11.2	383.2 ± 15.7	1.22	0.000233
	LSS	NM_002340.3	527.9 ± 5.3	642.7 ± 0.9	1.22	4.56e-09
	BEND5	NM_024603.2	347.1 ± 18.5	422.4 ± 18.2	1.22	0.00471
	HN1L	NM_144570.2	176.2 ± 9	214.3 ± 2.9	1.22	0.00173
	TKT	NM_001064.1	1651.4 ± 47.4	2007.9 ± 90.4	1.22	0.000123
	DDX42	NM_007372.2	1020.8 ± 9.1	1240.9 ± 7.4	1.22	1.31e-09
	IRX5	NM_005853.4	355.8 ± 14.4	432.3 ± 8.7	1.21	9.03e-06
	SNAPC4	NM_003086.1	375.3 ± 25.3	456 ± 21.2	1.21	0.0278
	PURB	NM_033224.3	1108.1 ± 40.6	1344.4 ± 54.8	1.21	0.000156
	EBP	NM_006579.1	515 ± 7.2	624.7 ± 24	1.21	1.49e-05
	ELF4	NM_001421.1	493.5 ± 31.8	597.9 ± 6	1.21	0.00336
	TPM4	NM_003290.1	519.1 ± 18.7	628.9 ± 44.8	1.21	0.05
	COL7A1	NM_000094.2	3292.3 ± 30.6	3983.2 ± 251.2	1.21	0.0137
	ATF5	NM_012068.2	383.1 ± 4.3	462.9 ± 30	1.21	0.0234
	MARCH3	NM_178450.2	457.9 ± 13.1	552.8 ± 34	1.21	0.0149
	DHX38	NM_014003.3	217.3 ± 4.6	262.3 ± 12.3	1.21	0.00252
	TMEM101	NM_032376.2	350.6 ± 4.8	423.2 ± 12.7	1.21	1.35e-06
	SRF	NM_003131.2	823.2 ± 25.1	993.4 ± 52.6	1.21	0.00309
	ALDH3B1	NM_001030010.1	442 ± 11.6	533.4 ± 20.1	1.21	2.81e-05
	RALGDS	NM_006266.2	352.2 ± 10.4	425 ± 14	1.21	9e-06
	PSMC4	NM_006503.2	721.9 ± 7.5	870.9 ± 47.7	1.21	0.00396
	LOC100129362	XM_001721430.1	2362 ± 125.2	2846 ± 70.4	1.2	0.000349
	UNC84B	NM_015374.1	1979.8 ± 30.3	2384 ± 44	1.2	7.09e-09
	CACNB3	NM_000725.2	335.2 ± 10.9	403.3 ± 26.9	1.2	0.0427
	TSC22D3	NM_004089.3	302 ± 9.2	363.4 ± 18.6	1.2	0.00443
	CARD10	NM_014550.3	883.2 ± 43.4	1062.6 ± 8.3	1.2	0.000163
	MC1R	NM_002386.2	182.7 ± 0.3	219.7 ± 5	1.2	7.03e-05
	NME1-NME2	NM_002512.2	2501.6 ± 141.7	3006.1 ± 115.8	1.2	0.00613
	CLCN6	NM_021737.1	177.5 ± 9.5	213.3 ± 6.5	1.2	0.0083
	LOC388796	NR_015366.2	376.5 ± 2.8	452.3 ± 5.7	1.2	3.21e-07
	MRPL21	NM_181514.1	1434 ± 34.9	1722 ± 99.7	1.2	0.00901
	CNOT2	NM_014515.3	508.4 ± 16.7	610.4 ± 12.6	1.2	9.51e-07
	IER3	NM_052815.1	3694.2 ± 52	4433.2 ± 279.2	1.2	0.0204
	SCRN1	NM_014766.2	795.4 ± 26.2	954.5 ± 33.3	1.2	2.93e-05
	DMBT1	NM_017579.1	140.2 ± 7.6	168.3 ± 1.5	1.2	0.017
	RBM4	NM_002896.1	447.8 ± 13.6	537 ± 9.9	1.2	5.99e-07
	NFATC2IP	NM_032815.3	1203.1 ± 14.8	1440.2 ± 36.5	1.2	3.52e-08
	SDC1	NM_002997.4	534.5 ± 16.3	639.3 ± 18.4	1.2	1.79e-06
	LOC100132652	XR_038357.1	93.1 ± 2.5	111.4 ± 2.2	1.2	0.0364
	C1orf19	NM_052965.1	363.7 ± 19.8	304.2 ± 6.9	-1.2	0.00995
	DEPDC1B	NM_018369.1	191.2 ± 1.7	159.9 ± 6.2	-1.2	0.00228
	CCDC76	NM_019083.1	261.3 ± 11.5	218.4 ± 4.4	-1.2	0.00258
	GFPT1	NM_002056.1	542.8 ± 1.1	453.7 ± 13.6	-1.2	1.45e-06
	APPL2	NM_018171.2	853.5 ± 37.5	713.3 ± 40.7	-1.2	0.0179
	SPCS3	NM_021928.1	195 ± 3.3	163 ± 6.7	-1.2	0.00275
	PAK4	NM_001014832.1	480 ± 4.4	401.1 ± 10.8	-1.2	5.97e-07
	ARHGAP21	NM_020824.2	930.3 ± 2	776.8 ± 18.4	-1.2	7.16e-08
	PDCD10	NM_145860.1	853.7 ± 34.2	712.8 ± 46.5	-1.2	0.0251
	ANXA7	NM_004034.1	1293.6 ± 4.7	1079.7 ± 20.5	-1.2	4.41e-08
	RUFY3	NM_014961.2	193.6 ± 6.3	161.6 ± 1.7	-1.2	0.000891
	MGAT2	NM_002408.3	354.3 ± 7	295.6 ± 9.3	-1.2	1.07e-05
	STK3	NM_006281.1	452.2 ± 21.3	377.1 ± 13.7	-1.2	0.00368
	CGGBP1	NM_003663.3	953.5 ± 57.5	795 ± 21.6	-1.2	0.0147
	MAP4K4	NM_145687.2	348.7 ± 9.7	290.7 ± 13.3	-1.2	0.000459
	LOC400455	NM_003819.2	1340.6 ± 63.6	1117.5 ± 65	-1.2	0.0234
	CCDC91	NM_018318.3	200.3 ± 5.8	166.9 ± 9.3	-1.2	0.0124
	ACADM	NM_000016.2	504.8 ± 20.8	420.5 ± 26.6	-1.2	0.0235
	ARPP19	NM_006628.4	690 ± 26.8	574.6 ± 15.2	-1.2	4.37e-05
	HIST1H4K	NM_003541.2	158.2 ± 2.3	131.7 ± 5.4	-1.2	0.00638
	MTFMT	NM_139242.2	315.4 ± 1.9	262.6 ± 0.1	-1.2	4.22e-06
	ARHGAP12	NM_018287.4	188.5 ± 5.7	156.9 ± 7.1	-1.2	0.00491
	CDC26	NM_139286.3	881.4 ± 35.7	732.6 ± 33.1	-1.2	0.00167
	PNO1	NM_020143.2	443.4 ± 2	368.5 ± 13.1	-1.2	8.95e-06
	TMEM106B	NM_018374.2	211.7 ± 4.7	175.8 ± 6.8	-1.2	0.000678
	C14orf149	NM_144581.1	630.2 ± 5.1	523.2 ± 1.1	-1.2	5.96e-08
	C20orf127	NM_080757.1	976.3 ± 1.3	810.4 ± 56.1	-1.2	0.0103
	TMEM33	NM_018126.1	231.5 ± 11.9	192.1 ± 10.9	-1.21	0.0465
	DHX15	NM_001358.2	924.5 ± 54.4	764.7 ± 31.8	-1.21	0.0174
	FANCL	NM_018062.2	440.2 ± 18.8	364.1 ± 13.1	-1.21	0.000671
	CSE1L	NM_001316.2	2159 ± 106.5	1783.3 ± 16.8	-1.21	0.000579
	C18orf25	NM_001008239.1	807.7 ± 8.1	666.4 ± 50.2	-1.21	0.0155
	LOC151579	XM_045290.5	874.3 ± 10	720.9 ± 56.6	-1.21	0.0209
	FARSA	NM_004461.1	482.1 ± 13.7	397.3 ± 1.8	-1.21	5.91e-08
	C3orf39	NM_032806.4	450.9 ± 20.2	370.6 ± 0.5	-1.22	0.000178
	PTMA	NM_002823.2	219.1 ± 10	180 ± 11.2	-1.22	0.0306
	C16orf80	NM_013242.2	460.1 ± 2.5	377.7 ± 8	-1.22	2.95e-08
	SSR1	NM_003144.2	534.4 ± 12.3	437.6 ± 2.7	-1.22	7.68e-09
	VPS26A	NM_001035260.1	1164.3 ± 41.7	952.9 ± 4.7	-1.22	4.77e-07
	FVT1	NM_002035.1	729.4 ± 49.1	596.4 ± 16.1	-1.22	0.0154
	TFPI2	NM_006528.2	972.4 ± 12.5	794 ± 38.9	-1.22	2.77e-05
	RNU4ATAC	NR_023343.1	245.4 ± 7	200.3 ± 12.5	-1.23	0.00386
	DDX59	NM_001031725.1	314.3 ± 0.6	256.5 ± 11.2	-1.23	3.68e-05
	BIVM	NM_017693.2	486.9 ± 22.5	397 ± 29.9	-1.23	0.0321
	GPR180	NM_180989.3	398.9 ± 3.3	324.8 ± 7	-1.23	1.6e-08
	FREQ	NM_014286.2	1560 ± 20.5	1269.4 ± 102	-1.23	0.0118
	PTPLB	NM_198402.2	674.3 ± 53.7	547.8 ± 2.4	-1.23	0.0472
	C9orf10OS	NM_198841.1	391.8 ± 15.1	318.3 ± 13	-1.23	0.000104
	CENPK	NM_022145.2	511.7 ± 28.8	415.6 ± 12.8	-1.23	0.0021
	ADSS	NM_001126.2	611.5 ± 12.4	495.9 ± 16	-1.23	1.28e-08
	RNU4-2	NR_003137.2	177.5 ± 6.6	143.6 ± 2.3	-1.24	0.000295
	LMO4	NM_006769.2	371.3 ± 12.5	300.4 ± 9.9	-1.24	1.92e-06
	TRIB3	NM_021158.3	320.9 ± 18.9	259.5 ± 7.5	-1.24	0.00368
	RAB8B	NM_016530.2	480.2 ± 14.9	388.3 ± 4.8	-1.24	1.37e-08
	PLRG1	NM_002669.2	974.6 ± 18.3	787.4 ± 56.1	-1.24	0.00211
	AMD1	NM_001033059.1	653.1 ± 3.2	526.4 ± 44.1	-1.24	0.0111
	RECQL	NM_002907.2	214.3 ± 14.8	172.6 ± 1.3	-1.24	0.0209
	ECT2	NM_018098.4	301.5 ± 9.3	242.7 ± 9.2	-1.24	3.88e-06
	DNAJB11	NM_016306.4	2508 ± 93.1	2016.8 ± 44.3	-1.24	5.39e-08
	HSPB8	NM_014365.2	356.7 ± 4.3	286.7 ± 9.4	-1.24	4.51e-08
	DNAJC10	NM_018981.1	452.8 ± 19.1	363.8 ± 19.1	-1.24	0.00064
	LOC730432	XM_936257.1	475.4 ± 1.1	381.8 ± 37.6	-1.25	0.0394
	FAM98A	NM_015475.3	887.6 ± 13.7	711.2 ± 39.3	-1.25	2.27e-05
	ZRANB2	NM_005455.3	1152.8 ± 15.4	923.7 ± 24.9	-1.25	6.09e-12
	ADD3	NM_016824.3	431.6 ± 24.1	345.7 ± 11.5	-1.25	0.00102
	FRG1	NM_004477.2	532.3 ± 16.5	426.1 ± 9.2	-1.25	1.15e-09
	SEPT11	NM_018243.2	601.4 ± 37.5	480.9 ± 23.7	-1.25	0.00847
	FAM129A	NM_022083.1	683.5 ± 9.2	546.1 ± 9.2	-1.25	1.03e-11
	C2orf30	NM_015701.2	752.3 ± 37.5	600.9 ± 38.7	-1.25	0.00518
	LOC100130892	XM_001720172.1	645 ± 25.4	515 ± 51.5	-1.25	0.049
	FTHL11	NR_002204.1	3338.7 ± 197.5	2662.1 ± 29	-1.25	0.00056
	LOC642975	XR_036988.1	619.5 ± 37.6	493.4 ± 40.7	-1.26	0.0472
	CUL4A	NM_003589.2	444.7 ± 11.5	353.3 ± 27.2	-1.26	0.00213
	SPIN4	NM_001012968.1	262.2 ± 19.3	208.2 ± 4.4	-1.26	0.0155
	UBA5	NM_024818.3	271.4 ± 8.7	215.3 ± 2.8	-1.26	8.07e-08
	RPF1	NM_025065.5	216.6 ± 6.5	171.8 ± 0.9	-1.26	4.57e-07
	SLMAP	NM_007159.2	472.1 ± 8.7	374.1 ± 24	-1.26	0.000135
	MTE	NM_175621.2	2960.8 ± 114.6	2345.7 ± 115.4	-1.26	1.94e-05
	UBA6	NM_018227.3	360.3 ± 4.7	285.4 ± 1.9	-1.26	1.88e-10
	LOC100128410	XR_037117.1	3059.9 ± 25.6	2423 ± 26.8	-1.26	6.39e-14
	MBNL2	NM_207304.1	302.4 ± 8.7	239.1 ± 15.1	-1.26	0.000209
	TCEB1	NM_005648.2	437.2 ± 8.7	345.1 ± 23.9	-1.27	0.000322
	FBXO30	NM_032145.4	270.7 ± 23	213.6 ± 5.3	-1.27	0.0376
	USP1	NM_003368.4	388.6 ± 33.6	306.5 ± 0.3	-1.27	0.0366
	NCK1	NM_006153.3	406.5 ± 7.4	316.9 ± 12.3	-1.28	1.85e-09
	CCNG1	NM_199246.1	657.4 ± 23.9	511.5 ± 21.1	-1.29	1.1e-07
	TMEM167A	NM_174909.3	657.3 ± 37.8	510.9 ± 27.7	-1.29	0.00118
	KPNA3	NM_002267.2	300.2 ± 25.3	232.9 ± 5.5	-1.29	0.0192
	LOC100129104	XM_001713915.1	262.8 ± 4	203.8 ± 19.8	-1.29	0.00968
	BBS7	NM_176824.1	203.1 ± 0.6	157.3 ± 2.5	-1.29	2.52e-08
	UBXN4	NM_014607.2	1209.6 ± 95.3	934.7 ± 12.2	-1.29	0.00529
	BRIX1	NM_018321.3	450.3 ± 26.5	345.7 ± 1.2	-1.3	5.42e-05
	LOC440145	NM_001071775.1	435 ± 34.5	333.7 ± 13.5	-1.3	0.00837
	PTPN11	NM_002834.3	1510.2 ± 32.9	1156 ± 26.1	-1.31	3.83e-18
	HSPA5	NM_005347.2	1446.4 ± 20.7	1103.9 ± 79.7	-1.31	1.43e-05
	CLIP1	NM_002956.2	483.2 ± 33.6	368.5 ± 0	-1.31	0.000595
	IFI16	NM_005531.1	316.9 ± 11	239.9 ± 3.3	-1.32	5.19e-11
	ALCAM	NM_001627.2	887.5 ± 22.1	671.7 ± 20	-1.32	1.62e-17
	MAP3K7	NM_145331.1	630.7 ± 4.6	475.7 ± 15.5	-1.33	5.82e-16
	MTERFD1	NM_015942.3	752.3 ± 4.7	566.6 ± 34.7	-1.33	8.19e-08
	MIS12	NM_024039.1	780.2 ± 37.2	580.3 ± 11.3	-1.34	3.36e-09
	ZBED5	NM_021211.2	509.1 ± 9	377.5 ± 30.6	-1.35	1.44e-05
	RNU1G2	NR_004426.1	308.1 ± 10.3	226 ± 19.9	-1.36	0.000101
	YES1	NM_005433.3	299.4 ± 15.4	216.1 ± 22.7	-1.39	0.00244
	RNU1-3	NR_004408.1	364.3 ± 25	262.1 ± 1.5	-1.39	1.5e-05
	LOC100133565	XM_001724542.1	451 ± 70	280.8 ± 24	-1.61	0.0424
